# Supplementary material for: The Use and Abuse of Transcranial Magnetic Stimulation to Modulate Corticospinal Excitability in Humans
Source: PLoS One. 2015 Dec 2;10(12):e0144151. doi: 10.1371/journal.pone.0144151 (PMC4668054; doi:10.1371/journal.pone.0144151)
Supplement: S3 File — Spreadsheet containing all results from the survey. (XLS) [file pone.0144151.s003.xls]

## Sheet: Q1
research area	count	others
psychology	7
neuroscience	30
motor control	33
neurophysiology	34
clinical neurology	25
rehabilitation	22
others	6
		Exercise Physiology
		Pediatrics
		Cognitive neurology
		Movement Disorders
		Psychiatry
		Psychiatry

## Sheet: Q2
Years using TMS	Years using TMS (sorted)
10	2
7	4
20	4
10	5
7	5
9	7
18	7
8	7
24	7
25	7
8	8
7	8
23	8
15	9
14	9
5	9
19	10
21	10
2	10
4	10
15	10
20	11
10	14
9	14
29	14
11	15
15	15
15	15
7	15
10	15
25	15
4	18
25	19
5	20
8	20
10	20
14	21
25	22
22	23
15	24
15	24
24	25
20	25
14	25
30	25
7	29
9	30

## Sheet: Q3
stim. Type	count	other stim. Types
PAS	36
cTBS	29
iTBS	29
rTMS < 1Hz	35
rTMS > 1Hz	34
others	15
		Our program of research uses transcranial direct current stimulation to alter cortical excitability
		tDCS
		Disinhibition Stimulation (DIS)
		Quadripulse stimulation
		i-wave TMS
		cortico-cortical paired associative stimulation (ccPAS)
		Nil I have not investiagted its use to alter excitability more to evaluate changes in musculoskeletal pain popultions so only single pulse TMS
		TDCS (but this is not "TMS")
		iTMS
		paired pulse stimulation;
		iTMS (single pulses separated by 1.5 ms)
		tDCS, tACS
		repetitive paired pulse stimulation
		quadripulse stimulation, octpulse stimulation
		repetitive paired pulse TMS

## Sheet: Q4
Total pubs	TMS pubs	File drawer pubs
5	2	0
5	3	1
57	23	0
30	0	0
1	1	3
25	3	30
20	2	10
5	5	15
200	25	0
100	60	10
14	5	5
35	15	3
100	20	3
130	20	0
25	5	10
5	0	0
75	4	1
100	50	2
2	2	2
4	2	0
100	40	10
13	6	6
10	1	0
11	3	1
300	50	10
14	0	1
35	30	1
20	15	0
15	13	4
35	20	3
130	30	10
7	7	2
150	30	10
0	0	2
20	10	1
26	7	2
40	35	1
100	30	3
2	1	2
15	8	2
5	15	5
34	17	1
14	5	3
70	50	2
120	90	10
6	6	2
10	5	3

## Sheet: Q5
How researchers select sample size	count
power calculation	28
prior personal experience	34
sample size published studies	35
how data are looking	6
prior to start, stop if no clear effect	8
prior to start, allowing for additional subjects	21
prior to start, stop early if clear effect	8

## Sheet: Q6_PAS
main question	count	sub-question	count	comments
yes	22	yes	19
		smaller	3
		larger	0
no	3	a,b,c,d
		f
		a,c,d
sometimes	11			I have only used PAS in pilot experiments and I have found the effects of this protocol to be inconsistent. It has not been possible in my laboratory to consistently increase corticospinal excitability using PAS with interstimulus intervals of either 20 or 25 ms.
				We have been able to obtain consistent effects (i.e. facilitation) - expressed via projections to the forearm muscles, when using trains of afferent stimulation, rather than single pulses. With respect to single pulse, in our hands the effects are rather difficult to obtain reliably.
				There is huge interindividual variability, and clearly responder and non responder.
				approx 70% of time
				Inhibition was more difficult to elicit as compared to excitation.
				50:50
				Responders and Non-responders have been identified.
				too little experience to draw a comment
				depend on the experimental protocol
				Not able to replicate LTD-like effects with an ISI of 10 ms.
				Not able to replicate LTP-like effects in some populations (eg. older adults)
				individual variance
a = Collect data from a greater number of subjects.
b = Select a subset of subjects that were 'susceptible' to the investigated effect.
c = Contact the original authors for clarification of the published protocol.
d = Stop using the stimulation protocol.
e = Modify the stimulation protocol.
f = Publish the finding that you were not able to reproduce the published effect.

## Sheet: Q6_cTBS
main question	count	sub-question	count	comments
yes	13	yes	7
		smaller	5
		larger	1
no	4	f		I am extremely sceptical that the original cTBS findings are replicable in humans.
		f
		c,d
		a,c,d
sometimes	12			Not in all participants, effect size is also smaller than the first paper
				We were unable to reproduce the original effects when focussing on the FDI muscle, however we obtained these when projection to FCR were studied.
				Same as above
				Effects present in some subjects but some had no effect
				cTBS worked well on M1 and the dorsal premotor cortex when testing MEPs. On other brain regions we found data that were not compatible with previous published work.
				approx 70% of time
				50:50
				there are responders and non responders
				Also in this stimulation technique, responders and non-responders have been identified.
				depend on the experimental protocol
				We observed inhibition or facilitation after cTBS and te duration of the after-effects are unclear.
				individual variance

## Sheet: Q6_iTBS
main question	count	sub-question	count	comments
yes	13	yes	10
		smaller	3
		larger	0
no	5	e,f		We did record an increase in corticospinal excitability, on average and at one time point, following iTBS. The variability of the effect over time however, makes me sceptical of the efficacy of this protocol in humans. We have also produced our own pattern of burst stimulation that has been very effective in two subjects - this result supports our scepticism of TBS and will be published in the ne…
		a,b,c,d
		a,d
		c,d
		a,c,d
sometimes	11			Not in all participants, effect size is also smaller than the first paper
				Same as above
				approx 50% of time
				more variable
				50:50
				there are responders and non responders
				Responders and non-responders have been identified.
				About 60% response rate
				depend on the experimental protocol
				We applied iTBS on the cortical representation of the tibialis anterior muscle and we didn't observe facilitation as described by the canadian group. However, we observed facilitation in the intrinsic hand muscles.
				Our findings were sometimes reversed to the original literature.

## Sheet: Q6_rTMS<1Hz
main question	count	sub-question	count	comments
yes	21	yes	14
		smaller	6
		larger	1
no	3	d
		f
		a,d
sometimes	11			Not in all participants
				There is significant variability
				Same as above
				not consistently effective at the clinical level
				approx 70% of time
				50:50
				Responders and non-responders have been identified.
				About 80% response rate
				Not comparable (animal studies)
				Inconsistent effects
				in most cases

## Sheet: Q6_rTMS>1Hz
main question	count	sub-question	count	comments
yes	20	yes	14
		smaller	5
		larger	1
no	3	f		Manuscript in preparation
		d
		a,d
sometimes	11			There has been significant variability
				Same as above
				Most subjects have facilitation, occasionally some subjects have no facilitation
				mixed results with 5Hz, apparently better with 10 Hz
				approx 70% of time
				50:50
				Responders and non-responders have been identified.
				About 80% response rate
				Not comparable (animal studies)
				in most cases
				individual variance

[truncated: 4 more sheets: Q6_other, Q7, Q8, General Comments]
